# Supplementary material for: TRIM11 facilitates chemoresistance in nasopharyngeal carcinoma by activating the β-catenin/ABCC9 axis via p62-selective autophagic degradation of Daple
Source: Oncogenesis. 2020 May 7;9(5):45. doi: 10.1038/s41389-020-0229-9 (PMC7206012; doi:10.1038/s41389-020-0229-9)
Supplement: Supplementary file 2 — Supplementary Table 1 [file 41389_2020_229_MOESM2_ESM.xlsx]

## Sheet: Sheet2
TRIM1/RT/F	ATTGACCTGTCCAATCTGCCT
TRIM1/RT/R	GTTCAGCGAGATAACATACCTGC
TRIM2/RT/F	CCGCGCTCCAGAACAATTTC
TRIM2/RT/R	CATCGTGGTTTGGGCAAGAG
TRIM3/RT/F	GCGACCTGGAGACCATTTGT
TRIM3/RT/R	GCTACTGCCGATGTGTTCCTG
TRIM4/RT/F	TGAGAATCAGCACGGAGTTTTC
TRIM4/RT/R	CCTGGTCAACACTTCTTTTGGA
TRIM5/RT/F	AAGTCCATGCTAGACAAAGGAGA
TRIM5/RT/R	GTTGGCTACATGCCGATTAGG
TRIM6/RT/F	ACTGGGTTGACGTGACCCT
TRIM6/RT/R	TCCCACAAACCTCACTTGTCT
TRIM7/RT/F	GCTCGGGGTTGAGATCACC
TRIM7/RT/R	CCAGGCACATTGCTACACCT
TRIM8/RT/F	AAGACGGAGGATGTCAGCTTC
TRIM8/RT/R	GTGGCCGATCTTAGTGGGG
TRIM9/RT/F	ACAAGATGAGCCTATACAGCGA
TRIM9/RT/R	CTTCTGGCACGGGGTAGTG
TRIM10/RT/F	CCCGCTACTGTGAGATACCAG
TRIM10/RT/R	CCAGGACGGAAGGGTTCTTT
TRIM11/RT/F	GAGAACGTGAACAGGAAGGAG
TRIM11/RT/R	CCATCGGTGGCACTGTAGAA
TRIM13/RT/F	TCCTACATGCCGTAAGGAAACT
TRIM13/RT/R	CCACAATACCCTTCAGGGAGTAA
TRIM14/RT/F	TACATTACAGACGCCATTGGAC
TRIM14/RT/R	GGGCTGGTTTTCAACAAGGT
TRIM15/RT/F	AGGAGCACGGCGAGAAGAT
TRIM15/RT/R	GATCCCGGTAGGGCTGAATG
TRIM16/RT/F	GTCCTGTCTAACCTGCATGGT
TRIM16/RT/R	GGCAGTATCGCCAGTTGTG
TRIM17/RT/F	AGTGCAGGGGTACAAGTTGAA
TRIM17/RT/R	CTGCCACTCGGCTAAGCTC
TRIM18/RT/F	TTTGACGCCAACACCATGAC
TRIM18/RT/R	AATCAGACGATGGCCTGTAAAG
TRIM19/RT/F	CGCCCTGGATAACGTCTTTTT
TRIM19/RT/R	CTCGCACTCAAAGCACCAGA
TRIM20/RT/F	CTTCCCCGAGGCAGTTTCTG
TRIM20/RT/R	CTTCAGGTGGCGCTTACAC
TRIM21/RT/F	TCAGAGCTAGATCGAAGGTGC
TRIM21/RT/R	ACTCACTCCTTTCCAGGACAAT
TRIM22/RT/F	ACCAAACATTCCGCATAAACGA
TRIM22/RT/R	AGGCGGTTCTCTCTTGTCTGA
TRIM23/RT/F	TTCATGGAAGAGCAATCCGTTG
TRIM23/RT/R	AGCACAAATGAGTTGCACACA
TRIM24/RT/F	TGTGAAGGACACTACTGAGGTT
TRIM24/RT/R	GCTCTGATACACGTCTTGCAG
TRIM25/RT/F	AATCGGCTGCGGGAATTTTTC
TRIM25/RT/R	TCTCACATCATCCAGTGCTCT
TRIM26/RT/F	TGCACTACTACTGTGAGGACG
TRIM26/RT/R	TCCTTAGGGTACTCAGGTGGT
TRIM27/RT/F	TCAAGGAGCAAATCCAGAACC
TRIM27/RT/R	GAGTTCAGCTCGTGCCTGTT
TRIM28/RT/F	TGAGACCTGTGTAGAGGCG
TRIM28/RT/R	CGTTCACCATCCCGAGACTT
TRIM29/RT/F	TGCGAGCTGCATCTCAAGC
TRIM29/RT/R	GGTGCTATGATTCTTGTGCTCC
TRIM31/RT/F	CGCAATCAGGTTCAACTCGC
TRIM31/RT/R	CTCGGGCATGTAGCCTCTTT
TRIM32/RT/F	TTGCAGCAAGATTACCCGCAT
TRIM32/RT/R	CAGGACCGACACATGAGCA
TRIM33/RT/F	CCGGCAGGTGAAGCATGTTAT
TRIM33/RT/R	GCTTGCTGTATAGTAGTGCTGTG
TRIM34/RT/F	GACGCTGGATAAGTTTGCAGA
TRIM34/RT/R	CCACCCATACGCACCATTTC
TRIM35/RT/F	TGAAGGAGGACGACGTTTCTT
TRIM35/RT/R	GCCCAGGTACTTGCAGACATC
TRIM36/RT/F	AAGCGCAATTCATTGACCCC
TRIM36/RT/R	TTTTTGTGGATTCTTGAGGTGGT
TRIM37/RT/F	TCGGCGTCTCATGGAACTG
TRIM37/RT/R	TTTCCCGAACACGCTCATCTT
TRIM38/RT/F	ACACGGAGAGCAGTTCCAC
TRIM38/RT/R	GGCATACGTCTTCAACAAGAGC
TRIM39/RT/F	GAAAGGGCGAGTTGACTCCAC
TRIM39/RT/R	GGCTGCATATTTGTCCCCATT
TRIM40/RT/F	CAGCCACTACAAGGAACGACT
TRIM40/RT/R	CTTGAGCCGCTGAAGTTCTG
TRIM41/RT/F	CCAATATGGTCCAGGTGATTCG
TRIM41/RT/R	TTTGGCCTTGTACTCCTGCAC
TRIM42/RT/F	GCCGCAATACCATCATCACTT
TRIM42/RT/R	GCAGCATGAATGAGTGCAGG
TRIM43/RT/F	CTGTGACATGGACAAGAGTCTC
TRIM43/RT/R	CGTAAAACCACATTGCCCCTC
TRIM44/RT/F	ACTCTCCACCCTAGACGAAGC
TRIM44/RT/R	TCCACCAATTCGATCATAGCG
TRIM45/RT/F	ACAAGCTCTGAGGGGTCAATA
TRIM45/RT/R	CCACCTGAGCATCACATACAG
TRIM46/RT/F	TTCCGACCCAAGGGCCTTAT
TRIM46/RT/R	AGAGTTGACATACCAGGCGTT
TRIM47/RT/F	CTGAGCAGTCCAAAGTCCTGA
TRIM47/RT/R	CTACGGCTGCACTCTTGATG
TRIM48/RT/F	GGATGTGACCGTCAAAATCCG
TRIM48/RT/R	CACCCAAGACTAAAGAGTCCCT
TRIM49/RT/F	GAACGAAATGTGCCATAAACCAG
TRIM49/RT/R	TGCAGAGTAATATGCACTCGGAA
TRIM50/RT/F	GGCCCTTAGAAGGCGCATT
TRIM50/RT/R	GCAGGGTCCAACTTGAGAGG
TRIM51/RT/F	GGCCCTGTTTGTACCTCAACT
TRIM51/RT/R	TTCTCTGCCGCGTTGTCTTC
TRIM52/RT/F	ACGGCTCCATTCGAGAGGT
TRIM52/RT/R	CAGAGTTCATCGTCATCTTGGTC
TRIM54/RT/F	ATCGTGCAGGCATGAGGTTG
TRIM54/RT/R	CCTCGCACATGAGGTGCTG
TRIM55/RT/F	TGGTTTTGGATAGACATGGGGT
TRIM55/RT/R	CTGGTGGACTCCTGCTTGTA
TRIM56/RT/F	TGGCAGACCCAACAAGAAGAA
TRIM56/RT/R	TTGAGGGAGAAGCGTTTCAGT
TRIM58/RT/F	TACCAGGTAAAGCTCCAGATGG
TRIM58/RT/R	GAAAGCCACGATGCTTCTCAA
TRIM59/RT/F	ATTGCTCCAACTGGCATTGAA
TRIM59/RT/R	TGATGTTGACCTATGGTAAGGCA
TRIM60/RT/F	CTGCCGTTTTTGCTTTCCATAC
TRIM60/RT/R	AGTGGAGAAACTGCACTGTGT
TRIM61/RT/F	TCTGTCAGAAAGACCTAGAGCTT
TRIM61/RT/R	CACGGTGCATTGTATTCCTCC
TRIM62/RT/F	GAGACCAAGTCTTCCACCAAG
TRIM62/RT/R	ATGGCCTTCTGGCGTTCAC
TRIM63/RT/F	CTTCCAGGCTGCAAATCCCTA
TRIM63/RT/R	ACACTCCGTGACGATCCATGA
TRIM64/RT/F	CTAGCCAGACAGACCAGACCTCA
TRIM64/RT/R	ATTCCTCAGCAGCCCATCCTATT
TRIM65/RT/F	CGCCAACCGTCACTTCTATCT
TRIM65/RT/R	ACAGGGTCAGGGTCCTACC
TRIM66/RT/F	CCAGTCTACAGACATCTGCAAAG
TRIM66/RT/R	CCCATTGGCCTGTTTGTTCA
TRIM67/RT/F	CGTGTCCCGAGCATGAAATG
TRIM67/RT/R	CCTGAGATAGTTGTGCCTTGTG
TRIM68/RT/F	ACTGGGGTTACACCTGTCCC
TRIM68/RT/R	GCCTTAGCAGACGGACTTTTT
TRIM69/RT/F	CTTGCCATCCAACAGGGTCAA
TRIM69/RT/R	TTCCTTGTGAGCAGCAATAGC
TRIM70/RT/F	AAAAGTCTGTTCTGGTGTCGGTGTC
TRIM70/RT/R	CTCCTGCTTACTCTTCTCCATCTCG
TRIM71/RT/F	GTACCCATCTGTCGTGAGTGC
TRIM71/RT/R	CGGCTTTGACCTCCGACTG
TRIM72/RT/F	GAGGTGGATGTTGGCGACAA
TRIM72/RT/R	CCGAAGCTCAGGTAAAGGC
TRIM73/RT/F	ATCTGTGGCCTCTGCGGTCTGCT
TRIM73/RT/R	ATTGACGATTCGGGTCCGGTTTT
TRIM76/RT/F	AGAGCCAGATTTGGACAATAGTG
TRIM76/RT/R	GGTTAGGGACTCTGATCCTTTGG
TRIM77/RT/F	CTGCCTCTTGTGGGAAGATACA
TRIM77/RT/R	GGTGTCTCCTACAGATCAGCA
METTL3/RT/F	ATCCAAATCGGACTCCATCTA
METTL3/RT/R	CCATTCTGGGTTTCATTCACA
ABCC9/RT/F	ATCCAAATCGGACTCCATCTA
ABCC9/RT/R	CCATTCTGGGTTTCATTCA
GAPDH/RT/F	ACAGTCAGCCGCATCTTCTT
GAPDH/RT/R	GACAAGCTTCCCGTTCTCAG
Daple/RT/F	GCTGATCGTGGACCTCACTC
Daple/RT/R	GCTTGTCTTCGCTAGAGAGGC
β-catenin/RT/F	CATCTACACAGTTTGATGCTGCT
β-catenin/RT/R	GCAGTTTTGTCAGTTCAGGGA
shMETTL3-1	CTCAGTGGATCTGTTGTGATA
shMETTL3-2	CAGGAGATCCTAGAGCTATTA
